# Supplementary material for: Exploring characteristics and common features of digital health in pediatric care in developing countries: a systematic review
Source: Front Digit Health. 2025 May 7;7:1533788. doi: 10.3389/fdgth.2025.1533788 (PMC12092402; doi:10.3389/fdgth.2025.1533788)
Supplement: Supplementary file 1 [file Table1.xls]

## Sheet: Analysis
Supplementary material 1. Data set the use of e-health and m-health tools in pediatric care among parents and healthcare workers in developing countries
No	Title	Author	Study Location	Country	Aim	Intervension characteristic	M-Health tools feature	App Purpose	Journal category	Target	Target participant	Sample size	Study type	Patfrom categories	type of Paltform	Limitation		Major Outcome
1	Mothers intention and preference to use mobile phone text message reminders for child vaccination in Northwest Ethiopia	Mekonnen Z. eta al, 2021, Ethiopia	Gondar city, Ethiopia	Ethiopia	to assess mother’s intention and preference to use text message reminders for vaccination in Ethiopia.	survey on preference to use text message notification for vaccination	Vaccination reminder by tele health	M-health based on text mesage for vaccination reminder and vaccination information	Public health	Adolescent mothers with new babies (24 in phase I, 21 completed phase II).	Parent/Mothers	460	A cross-sectional quantitative study design	SMS	SMS reminder	the findings may not be generalisable to the population of the entire country particularly for those residing in rural areas since it is conduted on those who have mobile phone and vaccine appointment. a potential drawback to the use of mobile phone-based text-message-reminders is the potential marginalisation of certain populations, such as those that do not have a mobile phone. This study also …	The findings cannot generalisable to entire country population since the lack of mobile phone owning	270 (75%) wanted to receive the reminders a day before the vaccination due date. Mothers aged 35 years or more (AOR=0.35; 95% CI: 0.15 to 0.83), secondary education and above (AOR=4.43; 95% CI: 2.05 to 9.58), duration of mobile phone use (AOR=3.63; 95% CI: 1.66 to 7.94), perceived usefulness (AOR=6.37; 95% CI: 3.13 to 12.98) and perceived ease of use (AOR=3.85; 95% CI: 2.06 to 7.18) were predicto…
2	Using a mobile application (“PrimaKu”) to promote childhood immunization in Indonesia: A cross-sectional study	Nurhaeni N. et al, 2021, Indonesia	West Java Province, Indonesia	Indonesia	to evaluate the use of PrimaKu on maternal attitudes toward immunization and complete basic immunizations status among Indonesian children aged 12 to 24 months.	survey on the use of the PrimaKumobile application	Vaccination reminder byinteractive mobile App	M-Health based on Mobile Application to support Vaccination childreen aged 12-24 months	Noursing	119 mothers	Parent/Mothers	119	A quantitative cross-sectional research	Mobile App	Computer tailored mobile App for health information	The limitation of this study was the difficulty in finding respondents using PrimaKu. In addition, thisstudy also did not look at specific immunization features in the PrimaKuapplication nor see the advantages and disadvantages of the application from the user’spoint of view. However, this can be used as an area for further study to improveusers’comfort and the success of childhood immunization i…		About 44.5% of children had a complete basic immunization status. Mothers who had a supportive attitude toward immunization were 3.58 times (95% CI 1.49-8.57, p0.003) more likely to complete the basic immunization, and those who used the mobile app were 3.23 times (95% CI1.18-8.87, p0.034) more likely to complete the immunization.
3	Efficacy of phone use on adherence to nevirapine prophylaxis and retention in care among HIV-exposed infants in prevention of mother to child transmission of HIV: a randomized clinical trial	Kebaya LM, 2014, Kenya	western, Kenya	Kenya	To compare self-reported adherence to infant nevirapine (NVP) prophylaxis and retention in care over 10 weeks in HIV exposed infants randomized to 2-weekly mobile phone calls (intervention) versus no phone calls (control).	arm, where PMTCT services were offered (early HIV infant diagnosis, support and enrollment in care and treatment) and MNCH services (support safe infant feeding options, immunization and growth monitoring).	prevention of mother‐to‐child transmission (PMTCT) HIV by tele health phone consultation	Postnatal intervension of the Neonate Exposed to HIV with the focus on infant feeding options and immunization and growth monitoring	Medicine (Pediatric)	150 females	Parent/Mothers	150	A randomized, controlled non-inferiority trial	Phone	Phone Call for telehealth	First, it was noted that self-report on adherence to infant nevirapine and exclusive breastfeeding can be an inaccurate method of obtaining information. Further research could incorporate facility level data to verify adherence to nevirapine in infants and exclusive breastfeeding. Additionally, a major drawback was a health care provider industrial action that took place for 3 weeks in December 2…		At 6 weeks follow-up 68 (90.7%) of participants in the intervention arm reported adherence to infant NVP prophylaxis, compared with 54 (72%) participants in the control group (p = 0.005). Participants in the intervention arm were also significantly more likely to be retained in care than those in the control group. At 6 weeks 59 mother-infant pairs (78.7%) attended scheduled visits with the visit…
4	Feasibility of using WeChat to improve infant and young child feeding in rural areas in China: A mixed quantitative and qualitative study	Qiong Wu, 2021, China, UK	China	China	Exploring the feasibility of using WeChat to improve infant and young child feeding in rural China	No intervention	Child growth, Nutrition, Vaccination	Mobile chat for infant and child feeding	Biotechnology information	Survey prior intervention: 1804 caregivers of children aged 6-23 months (53.2% mothers, 45% grandparents); Semi-structured interviews: 16 mothers of children aged 0-6 months and17 pregnant women in second or third semester; Follow-up survey: 754 caregivers of children aged 6-23 months (48.7% mothers, 46.4% grandparents)	Healthcare workers and Parents	1804	Mixed method (qualitative-quantitative)	Mobile App	Computer tailored mobile App program providing support/feedback	Study takes place in one rural county in China; Lack of qualitative interview among mothers with children aged 6-23 months	The study used mix metod, in qualitative side the study has lack of interview	Both pregnant women and caregivers had limited knowledge about exclusive breastfeeding and complementary feeding in our research setting in rural China; The key IYCF indicators were suboptimal and did not improve over the years. Absence of accurate information sources on infant feeding and child nutrition; Caregivers mostly received feeding information from their relatives and friends; Smartphone…
5	Effectiveness of Smartphone-Based Community Case Management on the Urgent Referral, Reconsultation, and Hospitalization of Children Aged Under 5 Years in Malawi: Cluster-Randomized, Stepped-Wedge Trial	Griphin Baxter Chirambo, 2021, Ireland	Malawi	Malawi	Determining the effectiveness of smartphone-based CCM on urgent referral, reconsultation, and hospitalization of children aged ≤5 years in Malawi	Utilizing app based CCM and paper based CCM synchronously	Support survailans system for heathcare provider in pediatric care work	Support survalinace system to decrease children mortality rate	Medical internet research	102 health surveillance assistants (77 men, 24 women)	Healthcare workers	102	Cluster random trial	Mobile App	Computer tailored mobile App for telehealth	HSAs to continued to use the paper tool during the intervention phase, which meant that we could not assess the independent impact of e-CCM but rather its benefit; Lack of unique patient identifiers and incomplete records at health care facilities	Incomplete records data at healthcare facilities	Although the effects on decreased hospital admission and decreased repeat consultation were suggestive but inconclusive, they support the hypothesis that the e-CCM tool improved decision-making at the HSA level.
6	Effectiveness of WeChat for Improving Exclusive Breastfeeding in Huzhu County China: Randomized Controlled Trial	Qiong Wu, 2020, China, UK	China	China	Evaluating the effectiveness of a WeChat breastfeeding intervention on promoting exclusive breastfeeding in rural areas of China.	Feeding messages, Feeding knowledge competition, Baby growth chart	Child growth, Nutrition, Vaccination	Breastfeeeding education on antenatal	Medica; internet research	344 pregnant women	pregnant women	344	Random control trial	Mobile App	Computer tailored mobile App program providing support/feedback	As the Chinese Lunar Year and the COVID-19 outbreak occurred in January 2020 in China, interviewers could not conduct follow-up data collection during that time; There are other WeChat official accounts on breastfeeding promotion, and breastfeeding knowledge from other sources during the intervention period could have been gained	Follow up interview could not conducted due to Covid 19 outbreak	Antenatal plus postnatal WeChat breastfeeding education was associated with higher rates of exclusive and predominant breastfeeding in the early postnatal period; Giving dairy or dairy products, water, and semisolid or solid foods were common reasons for nonexclusive breastfeeding; 25.8% of newborns (74/287) were given prelacteal infant formula, which can limit an infant's frequency of suckling a…
7	SMS communication improves exclusive breastfeeding and early postpartum contraception in a low to middle income country setting: A randomised trial	Jennifer Unger, 2018, Kenya, USA	Kenya	Kenya	To assess the effect of short message service (SMS) communication on facility delivery, exclusive breastfeeding (EBF) and contraceptive use.	The 1-way group received weekly “push” educational and motivational SMS. The 2-way group received the same weekly SMS; however, each SMS contained a question related to the content.	Breastfeeding, tele health, contraceptive use	Breastfeeding health promotion	health andhuman service journal	298 pregnant women	pregnant women	298		SMS	sms reminder	Effects of SMS alone could not be determined; Free maternity care was rolled out in early 2013 and resulted in 98% facility delivery in all randomized clinical trial arms; study nurse encouraged uptake of MNCH services at study visits; Outcomes were obtained by self-report	Effects of SMS alone could not be determined	Both SMS intervention arms in our study demonstrated higher rates of exclusive breastfeeding through 10 and 16 weeks, and women in the 2-way SMS arm were significantly more likely to adhere to recommendations to exclusive breastfeeding through 24 weeks; Both 1-way and 2-way SMS approaches increased early uptake of contraception by 16 weeks postpartum, though this was not statistically significant
8	SMS messaging to improve retention and viral suppression in prevention of mother-to-child HIV transmission (PMTCT) programs in Kenya: A 3-arm randomized clinical trial	John Kinuthia, 2021, Kenya, USA	Kenya	Kenya	Testing the hypothesis that integrating HIV and MCH messages within a single SMS platform would improve both HIV and MCH outcomes among mother–infant pairs in PMTCT programs.	Participants randomized to 1-way and 2-way SMS arms received weekly, automated messages from enrollment to 2 years after delivery. Additionally, participants received SMS clinic visit reminders. Two-way automated messages ended with a question related to the message topic to promote engagement.	prevention of mother‐to‐child transmission (PMTCT) HIV	Support PMTCT program through sms platform	medicine	900 women	pregnant women	825	RCT	SMS	sms reminder	Abstraction of programmatic clinic and VL data posed challenges in completeness and data quality; During the study, there were changes in VL testing detection limits and in clinic medical records (transitioning in some cases from paper to electronic but with lapses back to paper at some sites due to power or internet outages); Visit reminder SMS required nurses to enter appointment dates from cli…	Limitation of the internet support, some of data gatheres from paper based	During pregnancy to 2 years postpartum in PMTCT programs, 1-way and 2-way SMS did not significantly change maternal clinic engagement, retention, viral nonsuppression, or infant HIV-free survival; 2-way SMS was associated with significantly increased viral suppression.
9	Text Message Reminders to Improve Infant Immunization in Guatemala: a Randomized Clinical Trial	Gretchen J. Domek, 2019, USA, Guatemala	Guatemala	Guatemala	Evaluating if text message reminders improve infant immunization in Guatemala	SMS sent three, two, and one days before appointment for vaccination	Vaccination	text message/ sms to support vaccination	vaccine	720 children aged 6 weeks to 6 months	children	720		SMS	SMS Reminder	Political instability that led to unusually high levels of vaccine shortages affected our study and our ability to track specific vaccine completion; Improvement in overall visit completion rates with the intervention is not seen, partly possibly because of selection bias in enrolling children as they presented for their first immunization visit; Errors with automated SMS system: Not all particip…	lack of technology infrasrtcture, noot all sms send succesfully	Our study results show similarly high rates of visit completion for both the intervention and usual care groups, but intervention participants presented earlier for their scheduled visits and expressed high parental satisfaction with the SMS reminders.
10	A Mobile App, KhunLook, to Support Thai Parents and Caregivers With Child Health Supervision: Development, Validation, and Acceptability Study	Areemit R, 2020, Thailand	Thailand	Thailand	This study describes the user requirements and development of the KhunLook mobile app, validity of parents' growth assessments, and parents' evaluation of feasibility and acceptability of the app.	No intervention	Child Growth	children’s growth, developmental goals, and immunizations	mhealth	Phase 1 Qualitative : 8 parents (100% female) 4 healthcare workers (1dentist, 3 pediatricians), phase 2 (Validity of the Growth Assessment Study) parent assigned in App : 56 parents (app group female 79%, MCHH :77%), phase 3 web survey : 3.356 parents (93% female)	Healthcare workers and parents	4000	mixed method	Mobile App	Phone Call for telehealth	The results of this study are interpretations from a certain time and do not reflect the current app. The development of “KhunLook” in phase 1 and 2 involved a convenient sample of parents at a university hospital. Most of the parents were well educated and were willing to try new technology but the number of participants was too small to draw generalized conclusions	the number participant for qualitative research too small	This is the first study to describe the development and evaluation of a mobile app for child health supervision by comparing the congruence of parent-physician growth assessments and parental evaluation in Thailand, KhunLook, a Thai mobile app for child health supervision, was developed, validated for growth assessments, and was found to be well accepted for ease-of-use by parents
11	The feasibility of using mobile-phone based SMS reminders and conditional cash transfers to improve timely immunization in rural Kenya	Wakadha, 2013, Kenya	Kenya	Kenya	The feasibility of using mobile-phone based SMS reminders and conditional cash transfers to improve timely immunization in rural Kenya	sms reminders, conditional cash transfer	Vaccination	Sms rreminder for vaccination	Vaccine	72 Kenyan mothers with newborn childreen	Parents	72	Quantitative	SMS	sms reminder and cash insentive	Studies area was limited	Studies area was limited	sms reminder and cash transfer support potentially improve vaccination rate
12	Effectiveness of a smartphone app on improving immunization of children in rural Sichuan Province, China: a cluster randomized controlled trial	Li Chen, 2016, China	China	China	The aim of this study is to assess the effectiveness of an EPI smartphone application (EPI app) on improving vaccination coverage in rural Sichuan Province, China.	Village doctors in the intervention group used the EPI app and reminder text while village doctors in the control group used their usual procedures and text messages.	Vaccination	Support Village doctor in their vaccination work	Public health	Village doctors	Healtcare provider	32	RCT	Mobile App	Computer tailored mobile App program providing support/feedback	# The limited impact of EPI app may have been due to implementation of text messages in both the intervention and control group. # The vaccination coverage results maybe biased due to vaccination coverage in the study area was already relatively high. # The study can not be generalized for all health workers with a range of technology capabilities.	The coverage study was high lead to bias and study cannot generalized	We found that using the EPI app and text messaging reminders increased child vaccination coverage. However, EPI alone may not improve child vaccination coverage effective. Improved work efficiency of village doctors was also an important impact of the app.
13	Effectiveness of weekly cell phone counselling calls and daily text messages to improve breastfeeding indicators	Archana Patel, 2018, India	India	India	The aim of this study is to assess the effectiveness of wekly cell phone counselling calls and daily text messages to improve breastfeeding indicators	Cell phone counselling was provided by certified lactation counsellors once a week, starting in the third trimester of pregnancy until a week after the infant was 6 months old. These counsellors were auxiliary nurse midwives with additional training for counselling over the phone. They provided advice on importance of antenatal care, iron-folic acid supplementation, maternal nutrition, appropriat…	Breastfeeding	Improve bresetfeeding with concelling calls and dauly text message	Pediatrics	There are 1036 pregnant women are included in the study	pregnant women/parent	1036	RCT	SMS and phone call	Sms and phone for telehealth	# Unblinded study # Another limiting factor was that the intervention was not designed to assess the effectiveness of different frequencies of contact with the women, on exclusive breastfeeding.	unbvlinded study and lead to bias	This study found that lactation counselling using cell phones proved to be a very useful tool for frequent and sustained support to pregnant and lactating mothers
14	mHealth intervention "ImTeCHO" to improve delivery of maternal, neonatal, and child care services-A cluster-randomized trial in tribal areas of Gujarat, India	Dhiren Modi, 2019, India	India	India	This study evaluated the effectiveness of a mobile-phone-and web-based application, Innovative Mobile-phone Technology for Community Health Operations (ImTeCHO), as a job aid to the government's Accredited Social Health Activists (ASHAs) and Primary Health Center (PHC) staff to improve coverage of MNCH services in rural tribal communities of Gujarat, India	Eleven PHCs were randomized to the intervention and 11 to the control arm.	Support pregnancy women	Support maternatal, neonatal, and Child health community based	medicine	This open cluster-randomized implementation research trial was conducted within the existing public health system involving 22 PHCs. Each PHC served a population of approximately 22,000.	parents	6493	RCT	Mobile App	sms reminder	The limitations of the study include potential risk of inaccuracies in reporting events that occurred during pregnancy by the mothers and the duration of intervention being 12 months, which might be considered short.	The limitations of the study include potential risk of inaccuracies in reporting events that occurred during pregnancy by the mothers and the duration of intervention being 12 months, which might be considered short.	The ImTeCHO-mobile- and web-based application improved coverage and quality of MNCH services in hard-to-reach areas.
15	Acceptability, barriers and facilitators of mobile text message reminder system implementation in improving child vaccination: A qualitative study in northwest ethiopia	Zeleke Abebaw Mekonnen, 2021, Ethiopia	Northwest Ethiopia	Ethiopia	this study aimed to explore the acceptability, barriers and facilitators of implementing mobile text message reminder system for child vaccination in Ethiopia.	no	vaccination	Vaccination reminder by text message	Healthcare	A total of 23 participants were purposively selected for the in-depth and key informant interviews, mothers, healthcare workers, IT providers	parents	23	qualitative	SMS	SMS Reminder	The study included a diverse sample of participants. To increase the transparency of the interpretation, findings were illustrated with quotations from responses of participants. This study was conducted in the urban community which may limit the transferability of the findings to different contexts. Self-reported data is subject to social desirability bias, and thus participants might have exagg…		Mobile phone text message reminders for child vaccination service are acceptable by clients. Mothers who received the mobile text message reminders found it clear and understandable. ICT Infrastructure (phone ownership, network, and electricity), literacy, and language-related issues were considerable barriers to implementation. In this study, security and confidentiality concerns were not a barr…
16	Improving breastfeeding by empowering mothers in Vietnam: A randomised controlled trial of a mobile app	Duang Duan, 2020, Vietnam	Hanoi city, Vietnam	Vietnam	The aim of this study is to review the benefits of breastfeeding to mothers and infants and current rates of breastfeeding in Vietnam, and to evaluate the effectiveness of a mobile application on exclusive breastfeeding among mothers in Vietnam. A two-arm, parallel triple-blinded randomised controlled trial will be conducted among 1000 mothers in Hanoi City, Vietnam, during 2020–2021. Eligible pa…	Interviension through mobile app with intervension and control group, Notifications and relevant records on breastfeeding will be released to the intervention group to empower mothers through information and motivation	mibile App	increasing excluseive breastfeeding	Public Health	parents	parents	1000	RCT	Mobile App	SMS Reminder	The intervention and control group may differ in terms of socio-demographic characteristics, potentially limiting comparison between the two groups on breastfeeding outcomes. Nonetheless, a statistical analysis plan will be developed, including adjustment for baseline covariates [	control and intervesion group may differ from socio-demographic characteristic	The app will be developed to promote early initiation of breastfeeding and exclusive breastfeeding for the first six months of life. In particular, the app will seek to overcome the low rate of breastfeeding following caesarean section
