# Supplementary material for: Exploring characteristics and common features of digital health in pediatric care in developing countries: a systematic review
Source: Front Digit Health. 2025 May 7;7:1533788. doi: 10.3389/fdgth.2025.1533788 (PMC12092402; doi:10.3389/fdgth.2025.1533788)
Supplement: Supplementary file 2 [file Table2.xlsx]

## Sheet: qualitative studies
Supplementary material 2 CASP Result
Qualitative		yes :yes; can't tell : No;No: Can't tell
No	Article title	Was there a clear statement of the aims of the research?	Is a qualitative methodology appropriate?	Was the research design appropriate to address the aims of the research?	Was the recruitment strategy appropriate to the aims of the research?	Was the data collected in a way that addressed the research issue?	Has the relationship between researcher and participants been adequately considered?	Have ethical issues been taken into consideration?	Was the data analysis sufficiently rigorous?	Is there a clear statement of findings?	How valuable is the research?
1	Acceptability, barriers and facilitators of mobile text message reminder system implementation in improving child vaccination: A qualitative study in northwest ethiopia	Yes	Yes	Yes	Yes	Yes	No	Yes	Yes	Yes	- New finding about pediatric care digital health intervension by SMS in Ethiopia, with limitation of sms itself wit the character, couldn't accomodate the local langauge in study location
2	Feasibility of using WeChat to improve infant and young child feeding in rural areas in China: A mixed quantitative and qualitative study	Yes	Yes	Yes	Yes	Yes	No	Yes	Yes	Yes	The study contributes to the scientific and medical community; Its limitation are clearly stated.
3	Mothers intention and preference to use mobile phone text message reminders for child vaccination in Northwest Ethiopia	Yes	Yes	Yes	Yes	Yes	No	Yes	Yes	Yes	Characteristic responden novelty in this field of research
4	Using a mobile application (“PrimaKu”) to promote childhood immunization in Indonesia: A cross-sectional study	Yes	Yes	Yes	Yes	Yes	No	Yes	Yes	Yes	Target survey was adequate to explain research finding
		Can't Tell : 0	Can't Tell : 0	Can't Tell : 0	Can't Tell : 0	Can't Tell : 0	Can't Tell : 0	Can't Tell : 0	Can't Tell : 0	Can't Tell : 0
		Yes : 5	Yes : 5	Yes : 5	Yes : 5	Yes : 5	Yes : 0	Yes : 5	Yes : 5	Yes : 5
		No : 0	No : 0	No : 0	No : 0	No : 0	No : 5	No : 0	No : 0	No : 0

## Sheet: RCT Studies
Random Control Trial		yes :yes; can't tell : No;No: Can't tell
No	Title	Did the study address a clearly focused research question?	Was the assignment of participants to interventions randomised?	Were all participants who entered the study accounted for at its conclusion?	Were the participants ‘blind’ to intervention they were given?	Were the investigators ‘blind’ to the intervention they were giving to participants?	Were the people assessing/analysing outcome/s ‘blinded’?	Were the study groups similar at the start of the randomised controlled trial?	Apart from the experimental intervention, did each study group receive the same level of care (that is, were they treated equally)?	Were the effects of intervention reported comprehensively?	Was the precision of the estimate of the intervention or treatment effect reported?	Do the benefits of the experimental intervention outweigh the harms and costs?	Can the results be applied to your local population/in your context?	Would the experimental intervention provide greater value to the people in your care than any of the existing interventions?	APPRAISAL SUMMARY: Record key points from your critical appraisal in this box.
1	Effectiveness of Smartphone-Based Community Case Management on the Urgent Referral, Reconsultation, and Hospitalization of Children Aged Under 5 Years in Malawi: Cluster-Randomized, Stepped-Wedge Trial	yes	yes	yes	Can't tell	Can't tell	Can't tell	yes	yes	yes	yes	yes	yes	yes	The paper describes a sound methodology and a promising intervention
2	Effectiveness of WeChat for Improving Exclusive Breastfeeding in Huzhu County China: Randomized Controlled Trial	yes	yes	yes	Can't tell	yes	Can't tell	yes	yes	yes	yes	yes	yes	yes	The paper describes a sound methodology and a promising intervention
3	SMS communication improves exclusive breastfeeding and early postpartum contraception in a low to middle income country setting: A randomised trial	yes	yes	yes	No	No	No	yes	yes	yes	yes	yes	yes	yes	The paper describes a sound methodology and a promising intervention
4	SMS messaging to improve retention and viral suppression in prevention of mother-to-child HIV transmission (PMTCT) programs in Kenya: A Can't tell-arm randomized clinical trial	yes	yes	yes	No	No	No	yes	yes	yes	yes	yes	yes	yes	The paper describes a sound methodology and a promising intervention
5	Text Message Reminders to Improve Infant Immunization in Guatemala: a Randomized Clinical Trial	yes	yes	yes	yes	yes	yes	yes	yes	yes	yes	yes	yes	yes	The paper describes a sound methodology and a promising intervention
6	A Mobile App, KhunLook, to Support Thai Parents and Caregivers With Child Health Supervision: Development, Validation, and Acceptability Study	yes	yes	yes	yes	yes	yes	yes	yes	yes	No	yes	yes	yes	This paper discusses the use of mobile application called "KhunLook" as an interactive electronic Maternal and Child Health Handbook (MCHH) intended to assist parents in child health supervision. The study shows that the "KhunLook" is easy to use and most parents recommend others to use it to supervised their child health.
7	mHealth intervention "ImTeCHO" to improve delivery of maternal, neonatal, and child care services-A cluster-randomized trial in tribal areas of Gujarat, India	No	yes	yes	yes	yes	yes	yes	yes	yes	yes	yes	yes	yes	This paper discusses the use of mHealth "ImTeCHO" to improve delivery of maternal, neonatal, and child care services in rural tribal communities of Gujarat, India. However, the precise research quations or objective are not formulated. The "coverage" term is not well defined. The use of "ImTeCHO" may beneficial in delivering the health services. However, the impacts may be influenced by several k…
8	Effectiveness of weekly cell phone counselling calls and daily text messages to improve breastfeeding indicators	yes	yes	yes	No	No	No	yes	yes	yes	yes	yes	yes	yes	This paper discusses the effectiveness of weekly cell phone counselling calls and daily text messages to improve breastfeeding indicators. In conclusion, the study shows the cell phone is very useful to support pregnant and lactating mothers.
9	Effectiveness of a smartphone app on improving immunization of children in rural Sichuan Province, China: a cluster randomized controlled trial	yes	yes	yes	Can't tell	Can't tell	yes	yes	yes	yes	yes	yes	yes	No	This paper discusses the effectiveness of smartphone app to improve full vaccination coverage. However, the term of "village doctors" as the target intervention in the study should be clearly defined to avoid any confusion to the readers. At the conclusion, the use of smartphone app alone doesn't improve the vaccination coverage effectively.
10	The feasibility of using mobile-phone based SMS reminders and conditional cash transfers to improve timely immunization in rural Kenya	Can't tell	No	yes	Can't tell	No	No	yes	yes	yes	No	No	No	No	Is it fair to include "money" as part of an intervention strategy?
11	Improving breastfeeding by empowering mothers in Vietnam: A randomised controlled trial of a mobile app	yes	yes	yes	yes	yes	yes	yes	yes	yes	yes	yes	yes	yes	This study have strong methods and applicable atleast in the country when the study conducted
12	Efficacy of phone use on adherence to nevirapine prophylaxis and retention in care among HIV-exposed infants in prevention of mother to child transmission of HIV: a randomized clinical trial	yes	yes	yes	yes	yes	yes	yes	yes	yes	yes	yes	yes	yes
		No : 1	No : 1	No : 0	No : 3	No : 4	No : 4	No : 0	No : 0	No : 0	No : 2	No : 1	No : 1	No : 2
		Can't tell : 1	Can't tell : 0	Can't tell : 0	Can't tell : 4	Can't tell : 2	Can't tell : 2	Can't tell : 0	Can't tell : 0	Can't tell : 0	Can't tell : 0	Can't tell : 0	Can't tell : 0	Can't tell : 0
		Yes : 10	Yes : 15	Yes : 16	Yes : 6	Yes : 6	Yes : 6	Yes : 16	Yes : 16	Yes : 16	Yes : 12	Yes : 15	Yes : 11	Yes : 10
